# Supplementary material for: Effect of Cancer-Related Cachexia and Associated Changes in Nutritional Status, Inflammatory Status, and Muscle Mass on Immunotherapy Efficacy and Survival in Patients with Advanced Non-Small Cell Lung Cancer
Source: Cancers (Basel). 2023 Feb 8;15(4):1076. doi: 10.3390/cancers15041076 (PMC9953791; doi:10.3390/cancers15041076)
Supplement: Supplementary file 1 [file cancers-15-01076-s001.zip]

Archive with 1 entries (1 files):
- cancers-2144442-supplementary.pdf
